# Supplementary material for: Hydrogen-Rich Saline—A Novel Neuroprotective Agent in a Mouse Model of Experimental Cerebral Ischemia via the ROS-NLRP3 Inflammasome Signaling Pathway In Vivo and In Vitro
Source: Brain Sci. 2023 Jun 10;13(6):939. doi: 10.3390/brainsci13060939 (PMC10296247; doi:10.3390/brainsci13060939)
Supplement: Supplementary file 1 [file brainsci-13-00939-s001.zip]

Archive with 1 entries (1 files):
- brainsci-2422998-supplementary.pdf
